# Supplementary material for: Nuclear Localization of the Autism Candidate Gene Neurobeachin and Functional Interaction with the NOTCH1 Intracellular Domain Indicate a Role in Regulating Transcription
Source: PLoS One. 2016 Mar 21;11(3):e0151954. doi: 10.1371/journal.pone.0151954 (PMC4801420; doi:10.1371/journal.pone.0151954)
Supplement: S1 Table — The targeted sequences of Nbea are shown coupled to the antisense sequences of siGENOME Mouse Nbea (26422) siRNA SMARTpool (GE Healthcare, UK). AA = amino acid. (XLSX) [file pone.0151954.s013.xlsx]

## Sheet: Blad1
	siGENOME Mouse Nbea (26422) siRNA - SMARTpool, 5 nmol
			AA of NBEA
D-048151-01	Target sequence:	GGAAGUAUAAUUUCAGACA	1248-1253
	Antisense:	UGUCUGAAAUUAUACUUCC
D-048151-02	Target sequence:	GCGGCUAGUUUGUUGUGUA	1463-1468
	Antisense:	UACACAACAAACUAGCCGC
D-048151-03	Target sequence:	GAUUUAGGAUUCCGAGGGA	1294-1299
	Antisense:	UCCCUCGGAAUCCUAAAUC
	OT Modified
D-048151-04	Target sequence:	GACUGCGAGUGUAGAGUUA	1181-1186
	Antisense:	UAACUCUACACUCGCAGUC
