# Supplementary material for: Nuclear Localization of the Autism Candidate Gene Neurobeachin and Functional Interaction with the NOTCH1 Intracellular Domain Indicate a Role in Regulating Transcription
Source: PLoS One. 2016 Mar 21;11(3):e0151954. doi: 10.1371/journal.pone.0151954 (PMC4801420; doi:10.1371/journal.pone.0151954)
Supplement: S2 Table — The sequences of the primers are presented in a 5’ to 3’ orientation. Nbea: Neurobeachin; Ppia: peptidylprolyl isomerase A; Gadd45a: growth arrest and DNA-damage-inducible alpha; Hes5: hairy and enhancer of split 5 (Drosophila); Hey1: hairy/enhancer-of-split related with YRPW motif 1; Id3: inhibitor of DNA binding 3; Id4: inhibitor of DNA binding 4. (XLSX) [file pone.0151954.s014.xlsx]

## Sheet: Blad1
		Forward primer	Reverse primer
RT-qPCR	Nbea	CTTTGTGCGGATCAACAGG	CATTGATGGAGTTGGCAAGA
	Ppia	GCGTCTCCTTCGAGCTGTTT	TGCCTTCTTTCACCTTCCCAA
	Gadd45a	TGGTGACGAACCCACATTCA	AGTCATCTCTGAGCCCTCGT
	Notch1	GGATGACCTAGGCAAGTCGG	CCAGCAACACTTTGGCAGTC
	Hes5	CGCTCGCTAATCGCCTC	CTTCCGCAGTCGGTTTTTCTC
	Hey1	CGGACGAGAATGGAAACTTG	GTCTTTTCCTGGCCAAAACC
	Id3	GCTTAGCCAGGTGGAAATCCT	AGCTCAGCTGTCTGGATCG
	Id4	CGATGGATGGCCAGGTGTG	CTCCGGTGGCTTGTTTCTCT
Mutagenesis PCR	PCR1	TACTGGGAGGATGATCTTCGTCGACGGGCAGCATTTGTTCGAAATGCCTTTGGCTC	GAGCCAAAGGCATTTCGAACAAATGCTGCCCGTCGACGAAGATCATCCTCCCAGTA
	PCR2	GCCTGGATTACTGGGAGGATGATCTTGCTGCAGCGGCCGCATTTGTTCGAAATGCCTTT	AAAGGCATTTCGAACAAATGCGGCCGCTGCAGCAAGATCATCCTCCCAGTAATCCAGGC
