# Supplementary material for: Nuclear Localization of the Autism Candidate Gene Neurobeachin and Functional Interaction with the NOTCH1 Intracellular Domain Indicate a Role in Regulating Transcription
Source: PLoS One. 2016 Mar 21;11(3):e0151954. doi: 10.1371/journal.pone.0151954 (PMC4801420; doi:10.1371/journal.pone.0151954)
Supplement: S3 Table — a Number of independent colonies or hits compared to the total number of hits for the specific interaction partner. b Pubmed ID (PMID) of articles linking between the gene and ASD. c Known PKA substrates according to www.phosphosite.org. y = yes d Other neurological disorders linked to the gene with the corresponding phenotype MIM number (OMIM) or PMID. (XLSX) [file pone.0151954.s015.xlsx]

## Sheet: ACA_interaction partners_Y2H
Gene name	Gene ID	Ind/Hitsa	Autism-related PMIDb	PKA substratec	Other neurological disordersd
Actb	11461	1/1	/	y	Baraitser-Winter syndrome (OMIM: 243310); Dystonia (OMIM: 607371)
Aes	14797	1/1	/	/
Afp	163310737	6/6	22152641	/
Appl1	72993	1/1	/	/
Asnsd1	70396	1/1	/	/
Atp5b	11947	1/1	/	/
Atpif1	11953	1/1	/	/
Banp	53325	1/1	/	/
Bckdk	12041	1/1	22956686, 24449431	/	BCKDK deficiency (OMIM: 614923)
Cdk4	12567	2/2	/	/
Cog4	102339	1/1	/	/	Congenital disorder of glycosylation type IIj (OMIM: 613489)
Col1a2	12843	1/1	/	/
Col4a1	12826	2/3	/	/	Porencephaly 1 (OMIM: 175780); Brain small vessel disease (OMIM: 607595)
Col4a2	12827	1/1	/	/	Porencephaly 2 (OMIM: 614483)
Cops3	26572	1/1	/	/	Cerebral palsy and epilepsy (PMID: 23695280)
Ctnnbl1	66642	1/1	/	/
Cttnbp2nl	80281	1/1	/	/
Ddx17	67040	1/1	/	/
Eif3f	66085	1/1	/	/
Eif3L	223691	1/1	/	/
Exoc7	53413	1/1	/	/
Fam58b	69109	1/1	/	/
Fam73a	215708	1/3	/	/
Fam96b	68523	1/1	/	/
Flna	192176	1/1	21653829	y	Epileptic encephalopathy (PMID: 23934111); Periventricular heterotopia (OMIM: 300049)
Fth1	14319	1/1	/	/
Ftl1	14325	1/1	/	/	Neuroferritinopathy (OMIM: 606159)
Fubp1	51886	1/1	/	/
Fxr2	23879	2/2	/	/
Gabarap	56486	1/1	/	/
Gbf1	107338	1/1	/	y
Gigyf2	227331	1/1	25170348	/	Parkinson disease 11 (OMIM: 607688)
Gnb1	14688	1/1	/	/
Grn	14824	1/1	/	/	Primary progressive aphasia (OMIM: 607485); Neuronal ceroid lipofuscinosis (OMIM: 614706)
Hip1	215114	1/1	/	/	Williams Beuren syndrome, epilepsy, learning difficulties (PMID: 23756441)
Hnrnpf	98758	1/1	25378250	/
HnrnpL	15388	1/1	/	/
Hspd1	15510	1/1	/	/	Spastic paraplegia 13 (OMIM: 605280), Hypomyelinating leukodystrophy 4 (OMIM: 612233)
Igfbp5	16011	1/1	/	/
Kansl1l	68691	1/1	/	/
Lamb1	16777	1/1	15128462, 25774865,15523497	/	Lissencephaly 5 (OMIM: 615191)
Map2k2	26396	1/1	/	/	Cardiofaciocutaneous syndrome 4 (OMIM: 615280)
Map4k1	26921	1/1	/	y
Mapre1	13589	1/1	/	/
Mcrs1	51812	1/1	/	/
Mettl14	210529	1/1	/	/
Mical1	171580	1/1	/	/
Mrfap1	67568	1/2	/	/
Mta2	23942	1/1	/	/
Mtch1	56462	1/1	/	/
Myl3	17897	1/1	/	/
Ncaph	215387	1/1	/	/
Ncaph2	52683	1/1	/	/
Ndufb9	66218	1/1	/	/
Nono	53610	1/1	/	/
P4ha2	18452	1/1	/	/
Phgdh	236539	1/1	/	/	Neu-lavoxa syndrome 1 (OMIM: 256520), phosphoglycerate dehydrogenase deficiency (OMIM: 601815)
Pkm	18746	1/1	/	/
Plg	18815	1/1	/	/
Polr1b	20017	1/1	/	/
Ppp2r3c	59032	1/1	/	/
Ppp2r5e	26932	1/1	/	/
Psap	19156	1/1	/	/	Combined saposin deficiency (OMIM: 611721), Gaucher disease (OMIM: 610539)
Psmb1	19170	1/1	/	/
Rnf123	84585	1/1	/	/
Rogdi	66049	1/1	/	/	Kohlschutter-Tonz syndrome (OMIM: 226750)
Rpl24	68193	1/1	/	/
Sept10	103080	1/1	/	/
Sf3b2	319322	2/2	/	/
Sfpq	71514	1/3	25378250	/
Suv420h2	232811	1/1	/	/
Svil	225115	1/1	/	/
Tcf25	66855	1/1	/	/
Tmem181a	77106	1/1	/	/
Triobp	110253	1/1	/	/
Tuba1a	22142	1/1	25378250	/	Lissencephaly 3 (OMIM: 611603), Polymicrogyria, Pachygyria (22948023)
Upk1a	109637	1/1	/	/
Wdr31	71354	1/1	/	/
Zfhx2	239102	1/1	/	/
Zfp36l1	12192	1/1	/	/
Zfp748	212276	1/1	/	/
Zfp827	622675	1/1	/	/
Zfp865	319748	1/1	/	/
