# Supplementary material for: Nuclear Localization of the Autism Candidate Gene Neurobeachin and Functional Interaction with the NOTCH1 Intracellular Domain Indicate a Role in Regulating Transcription
Source: PLoS One. 2016 Mar 21;11(3):e0151954. doi: 10.1371/journal.pone.0151954 (PMC4801420; doi:10.1371/journal.pone.0151954)
Supplement: S4 Table — a Number of independent colonies or hits compared to the total number of hits for the specific interaction partner. b Pubmed ID (PMID) of articles linking between the gene and ASD. c Known PKA substrates according to www.phosphosite.org. y = yes d Other neurological disorders linked to the gene with the corresponding phenotype MIM number (OMIM) or PMID. (XLSX) [file pone.0151954.s016.xlsx]

## Sheet: Blad1
Gene name	Gene ID	Ind/Hitsa	Autism-related PMIDb	PKA substratec	Other neurological disordersd
Ascl1	17172	1/2	/	/	Haddad syndrome (OMIM: 209880)
Crebzf	233490	2/3	/	/	/
Cttnbp2nl	80281	1/1	/	/	/
Fbxl11	225876	1/1	/	/	/
Hey1	15213	1/3	20868653	/	/
Hivep1	110521	1/1	/	/	/
Kif4	16571	1/1	/	/	X-linked mental retardation (OMIM: 300923)
Notch1	18128	1/1	/	/	/
Nup153	218210	2/2	/	/	/
Pias1	56469	1/1	25378250	/	/
Rasa1	218397	1/1	21525081	/	/
Rnf2	19821	1/1	/	/	/
Smarce1	57376	10/46	/	/	Coffin-Siris syndrome (PMID: 25169878)
Sox11	20666	1/1	18992374	/	Coffin-Siris syndrome (PMID: 25169878); Mental retardation (OMIM: 615866)
Sox6	20679	1/1	/	/	/
Sox7	20680	1/1	/	/	/
Sox9	20682	1/1	20868653	y	/
Taf1	270627	1/2	22213401	/	X-linked Dystonia-Parkinsonism (OMIM: 314250)
Tox4	268741	4/6	/	/	/
Zbtb16	235320	1/1	/	/	Skeletal defects, genital hypoplasia and mental retardation (OMIM: 612447)
Zfp287	170740	1/1	/	/	/
Zhx1	22770	1/1	/	/	/
Zic1	22771	1/1	/	/	/
CXXC5	67393	2/3	/	/	/
Hes5	15208	1/2	/	/	/
