# Supplementary material for: Nuclear Localization of the Autism Candidate Gene Neurobeachin and Functional Interaction with the NOTCH1 Intracellular Domain Indicate a Role in Regulating Transcription
Source: PLoS One. 2016 Mar 21;11(3):e0151954. doi: 10.1371/journal.pone.0151954 (PMC4801420; doi:10.1371/journal.pone.0151954)
Supplement: S5 Table — Complete results from BiNGO analysis within Cytoscape of the protein list interacting with the NBEA PBW domain module. Each tab shows one of the three GO categories: molecular function, cellular component or biological process. GO-ID: Gene Ontology identification, x: number of interacting proteins with the specific GO-ID. X: total number of interacting proteins with any GO-ID within the specific GO category. n: number of proteins in the whole mouse genome with the specific GO-ID. N: total number of proteins in the whole mouse genome with any GO-ID within the specific GO category. (XLS) [file pone.0151954.s017.xls]

## Sheet: ACA_BiNGO_Biologicalprocess
File created with BiNGO (c) on 9-apr-2015 at 15:14:42
ontology: namespace
curator: bingo
Selected ontology file : jar:file:C:\Program Files\Cytoscape_v2.8.3\plugins\BiNGO.jar!/GO_Biological_Process
Selected annotation file : jar:file:C:\Program Files\Cytoscape_v2.8.3\plugins\BiNGO.jar!/M_musculus_default
Discarded evidence codes :
Overrepresentation
Selected statistical test : Hypergeometric test
Selected correction : Benjamini & Hochberg False Discovery Rate (FDR) correction
Selected significance level : 0.01
Testing option : Use whole annotation as reference set
The selected cluster :
SUV420H2	MTCH1	HIP1	ASNSD1	TCF25	ROGDI	MRFAP1	MAP4K	TRIOBP	ACTB	FTL1	METTL14	TUBA1A	UPK1A	PPP2R5E	FTH1	FAM73A	PHGDH	CTNNBL1	APPL1	DDX17	MAP2K2	IGFBP5	EXOC7	COG4	ATPIF1	WDR31	CTTNBP2NL	AES	RNF123	SFPQ	PKM	COL4A2	COL4A1	POLR1B	MYL3	FAM96B	RPL24	MAPRE1	ZFP865	NDUFB9	GRN	SF3B2	ZFP748	ARM-CONA-ARM	PLG	ZFP827	AFP	TMEM181A	GIGYF2
No annotations were retrieved for the following entities:
DDX17	ZFP865	FTL1	TUBA1A	PKM	FXR2	ARM-CONA-ARM	MCRS1	MAP4K	LAMB1	KANSL1L	GIGYF2
GO-ID	p-value	corr p-value	x	n	X	N	Description	Genes in test set
9987	1.8084E-9	1.2026E-6	47	8929	72	28957	cellular process	SUV420H2|MTCH1|NDUFB9|HIP1|ASNSD1|PLG|ZFP827|AFP|ACTB|NCAPH|GABARAP|HSPD1|ZFP36L1|ATP5B|METTL14|UPK1A|FTH1|PSMB1|PSAP|FLNA|PHGDH|MTA2|CTNNBL1|APPL1|BANP|SEPT10|SVIL|MAP2K2|IGFBP5|EXOC7|NONO|NCAPH2|GBF1|AES|BCKDK|HNRNPL|SFPQ|P4HA2|EIF3L|CDK4|POLR1B|HNRNPF|FUBP1|GNB1|RPL24|EIF3F|MAPRE1
44237	1.3953E-6	4.6393E-4	31	5372	72	28957	cellular metabolic process	SUV420H2|NDUFB9|HIP1|ASNSD1|PLG|ZFP827|AFP|HSPD1|ZFP36L1|ATP5B|METTL14|PSMB1|PSAP|PHGDH|BANP|MAP2K2|NONO|GBF1|AES|BCKDK|HNRNPL|SFPQ|P4HA2|EIF3L|CDK4|POLR1B|HNRNPF|FUBP1|GNB1|RPL24|EIF3F
8152	2.7799E-6	6.1621E-4	34	6472	72	28957	metabolic process	SUV420H2|NDUFB9|HIP1|ASNSD1|PLG|ZFP827|AFP|HSPD1|ZFP36L1|ATP5B|METTL14|FTH1|MICAL1|PSMB1|PSAP|PHGDH|BANP|MAP2K2|NONO|GBF1|AES|BCKDK|HNRNPL|SFPQ|P4HA2|EIF3L|CDK4|POLR1B|HNRNPF|FUBP1|MYL3|GNB1|RPL24|EIF3F
44238	1.0541E-5	1.7524E-3	30	5588	72	28957	primary metabolic process	SUV420H2|HIP1|ASNSD1|PLG|ZFP827|AFP|HSPD1|ZFP36L1|ATP5B|METTL14|PSMB1|PSAP|PHGDH|BANP|MAP2K2|NONO|GBF1|AES|BCKDK|HNRNPL|SFPQ|P4HA2|EIF3L|CDK4|POLR1B|HNRNPF|FUBP1|GNB1|RPL24|EIF3F
16043	2.2463E-5	2.9876E-3	16	1979	72	28957	cellular component organization	SUV420H2|SVIL|HIP1|NCAPH2|ACTB|NCAPH|GABARAP|ATP5B|UPK1A|COL1A2|POLR1B|RPL24|PHGDH|MAPRE1|MTA2|BANP
6996	4.3801E-5	4.8546E-3	11	1026	72	28957	organelle organization	SUV420H2|SVIL|HIP1|POLR1B|NCAPH2|RPL24|MAPRE1|MTA2|NCAPH|GABARAP|BANP
[truncated: 34 more columns]

## Sheet: ACA_BiNGO_Cellularcompartment
File created with BiNGO (c) on 9-apr-2015 at 15:27:34
ontology: namespace
curator: bingo
Selected ontology file : jar:file:C:\Program Files\Cytoscape_v2.8.3\plugins\BiNGO.jar!/GO_Cellular_Component
Selected annotation file : jar:file:C:\Program Files\Cytoscape_v2.8.3\plugins\BiNGO.jar!/M_musculus_default
Discarded evidence codes :
Overrepresentation
Selected statistical test : Hypergeometric test
Selected correction : Benjamini & Hochberg False Discovery Rate (FDR) correction
Selected significance level : 0.01
Testing option : Use whole annotation as reference set
The selected cluster :
SUV420H2	MTCH1	HIP1	ASNSD1	TCF25	ROGDI	MRFAP1	MAP4K	TRIOBP	ACTB	FTL1	METTL14	TUBA1A	UPK1A	PPP2R5E	FTH1	FAM73A	PHGDH	CTNNBL1	APPL1	DDX17	MAP2K2	IGFBP5	EXOC7	COG4	ATPIF1	WDR31	CTTNBP2NL	AES	RNF123	SFPQ	PKM	COL4A2	COL4A1	POLR1B	MYL3	FAM96B	RPL24	MAPRE1	ZFP865	NDUFB9	GRN	SF3B2	ZFP748	ARM-CONA-ARM	PLG	ZFP827	AFP	TMEM181A	GIGYF2
No annotations were retrieved for the following entities:
ZFP865	FTL1	PKM	ARM-CONA-ARM	MAP4K	PHGDH	LAMB1	KANSL1L	GIGYF2
GO-ID	p-value	corr p-value	x	n	X	N	Description	Genes in test set
44424	1.3704E-14	2.3159E-12	57	9547	75	29351	intracellular part	SUV420H2|MTCH1|HIP1|TCF25|MRFAP1|TRIOBP|ACTB|TUBA1A|PPP2R5E|FTH1|CTNNBL1|APPL1|DDX17|MAP2K2|EXOC7|COG4|ATPIF1|AES|RNF123|SFPQ|POLR1B|MYL3|RPL24|MAPRE1|NDUFB9|GRN|ZFP827|AFP|NCAPH|GABARAP|HSPD1|ZFP36L1|ATP5B|FXR2|PPP2R3C|MICAL1|PSMB1|PSAP|FLNA|MTA2|BANP|SEPT10|SVIL|ZFHX2|MCRS1|NONO|NCAPH2|GBF1|BCKDK|HNRNPL|COPS3|P4HA2|EIF3L|CDK4|HNRNPF|FUBP1|EIF3F
5622	4.4884E-14	3.7927E-12	57	9783	75	29351	intracellular	SUV420H2|MTCH1|HIP1|TCF25|MRFAP1|TRIOBP|ACTB|TUBA1A|PPP2R5E|FTH1|CTNNBL1|APPL1|DDX17|MAP2K2|EXOC7|COG4|ATPIF1|AES|RNF123|SFPQ|POLR1B|MYL3|RPL24|MAPRE1|NDUFB9|GRN|ZFP827|AFP|NCAPH|GABARAP|HSPD1|ZFP36L1|ATP5B|FXR2|PPP2R3C|MICAL1|PSMB1|PSAP|FLNA|MTA2|BANP|SEPT10|SVIL|ZFHX2|MCRS1|NONO|NCAPH2|GBF1|BCKDK|HNRNPL|COPS3|P4HA2|EIF3L|CDK4|HNRNPF|FUBP1|EIF3F
43229	1.8765E-12	8.9968E-11	50	8081	75	29351	intracellular organelle	SUV420H2|MTCH1|HIP1|TCF25|MRFAP1|TRIOBP|ACTB|TUBA1A|FTH1|CTNNBL1|APPL1|DDX17|COG4|ATPIF1|AES|SFPQ|POLR1B|MYL3|RPL24|MAPRE1|NDUFB9|GRN|ZFP827|NCAPH|GABARAP|HSPD1|ZFP36L1|ATP5B|PPP2R3C|MICAL1|PSMB1|PSAP|FLNA|MTA2|BANP|SEPT10|SVIL|ZFHX2|MCRS1|NONO|NCAPH2|GBF1|BCKDK|HNRNPL|COPS3|P4HA2|EIF3L|CDK4|HNRNPF|FUBP1
43226	2.1294E-12	8.9968E-11	50	8106	75	29351	organelle	SUV420H2|MTCH1|HIP1|TCF25|MRFAP1|TRIOBP|ACTB|TUBA1A|FTH1|CTNNBL1|APPL1|DDX17|COG4|ATPIF1|AES|SFPQ|POLR1B|MYL3|RPL24|MAPRE1|NDUFB9|GRN|ZFP827|NCAPH|GABARAP|HSPD1|ZFP36L1|ATP5B|PPP2R3C|MICAL1|PSMB1|PSAP|FLNA|MTA2|BANP|SEPT10|SVIL|ZFHX2|MCRS1|NONO|NCAPH2|GBF1|BCKDK|HNRNPL|COPS3|P4HA2|EIF3L|CDK4|HNRNPF|FUBP1
43231	8.8996E-10	2.6514E-8	43	7110	75	29351	intracellular membrane-bounded organelle	SUV420H2|MTCH1|NDUFB9|GRN|HIP1|TCF25|MRFAP1|ZFP827|TRIOBP|NCAPH|GABARAP|HSPD1|ZFP36L1|ATP5B|PPP2R3C|FTH1|PSMB1|PSAP|FLNA|MTA2|CTNNBL1|APPL1|BANP|DDX17|ZFHX2|COG4|MCRS1|NONO|NCAPH2|ATPIF1|GBF1|AES|BCKDK|HNRNPL|COPS3|SFPQ|P4HA2|EIF3L|CDK4|POLR1B|HNRNPF|FUBP1|MAPRE1
43227	9.4131E-10	2.6514E-8	43	7122	75	29351	membrane-bounded organelle	SUV420H2|MTCH1|NDUFB9|GRN|HIP1|TCF25|MRFAP1|ZFP827|TRIOBP|NCAPH|GABARAP|HSPD1|ZFP36L1|ATP5B|PPP2R3C|FTH1|PSMB1|PSAP|FLNA|MTA2|CTNNBL1|APPL1|BANP|DDX17|ZFHX2|COG4|MCRS1|NONO|NCAPH2|ATPIF1|GBF1|AES|BCKDK|HNRNPL|COPS3|SFPQ|P4HA2|EIF3L|CDK4|POLR1B|HNRNPF|FUBP1|MAPRE1
44464	4.5536E-9	9.6522E-8	61	14256	75	29351	cell part	SUV420H2|MTCH1|HIP1|TCF25|MRFAP1|TRIOBP|ACTB|TUBA1A|UPK1A|PPP2R5E|FTH1|FAM73A|CTNNBL1|APPL1|DDX17|MAP2K2|EXOC7|COG4|ATPIF1|AES|RNF123|SFPQ|POLR1B|MYL3|RPL24|MAPRE1|NDUFB9|GRN|PLG|ZFP827|AFP|NCAPH|GABARAP|HSPD1|ZFP36L1|ATP5B|FXR2|PPP2R3C|MICAL1|PSMB1|PSAP|FLNA|MTA2|BANP|SEPT10|SVIL|ZFHX2|MCRS1|NONO|NCAPH2|GBF1|BCKDK|HNRNPL|COPS3|P4HA2|EIF3L|CDK4|HNRNPF|FUBP1|GNB1|EIF3F
5623	4.5691E-9	9.6522E-8	61	14257	75	29351	cell	SUV420H2|MTCH1|HIP1|TCF25|MRFAP1|TRIOBP|ACTB|TUBA1A|UPK1A|PPP2R5E|FTH1|FAM73A|CTNNBL1|APPL1|DDX17|MAP2K2|EXOC7|COG4|ATPIF1|AES|RNF123|SFPQ|POLR1B|MYL3|RPL24|MAPRE1|NDUFB9|GRN|PLG|ZFP827|AFP|NCAPH|GABARAP|HSPD1|ZFP36L1|ATP5B|FXR2|PPP2R3C|MICAL1|PSMB1|PSAP|FLNA|MTA2|BANP|SEPT10|SVIL|ZFHX2|MCRS1|NONO|NCAPH2|GBF1|BCKDK|HNRNPL|COPS3|P4HA2|EIF3L|CDK4|HNRNPF|FUBP1|GNB1|EIF3F
5737	1.2494E-8	2.3461E-7	40	6765	75	29351	cytoplasm	MTCH1|NDUFB9|GRN|HIP1|MRFAP1|AFP|TRIOBP|ACTB|NCAPH|GABARAP|HSPD1|ZFP36L1|ATP5B|TUBA1A|FXR2|PPP2R5E|PPP2R3C|FTH1|MICAL1|PSMB1|PSAP|FLNA|APPL1|SEPT10|SVIL|MAP2K2|EXOC7|COG4|ATPIF1|GBF1|BCKDK|HNRNPL|RNF123|COPS3|P4HA2|EIF3L|CDK4|RPL24|EIF3F|MAPRE1
5634	1.3364E-7	2.2586E-6	29	4149	75	29351	nucleus	SUV420H2|HIP1|TCF25|MRFAP1|ZFP827|TRIOBP|NCAPH|ZFP36L1|PPP2R3C|PSMB1|MTA2|CTNNBL1|APPL1|BANP|DDX17|ZFHX2|MCRS1|NONO|NCAPH2|GBF1|AES|HNRNPL|COPS3|SFPQ|EIF3L|CDK4|POLR1B|HNRNPF|FUBP1
32991	1.5501E-7	2.3815E-6	22	2493	75	29351	macromolecular complex	SEPT10|IGFBP5|EXOC7|ACTB|GABARAP|BCKDK|HNRNPL|ATP5B|COPS3|TUBA1A|PPP2R5E|EIF3L|CDK4|POLR1B|HNRNPF|MYL3|PSMB1|GNB1|RPL24|EIF3F|MAPRE1|MTA2
44446	3.8385E-7	5.4059E-6	22	2627	75	29351	intracellular organelle part	SUV420H2|MTCH1|NDUFB9|SEPT10|NONO|GBF1|GABARAP|HSPD1|BCKDK|ATP5B|COPS3|TUBA1A|EIF3L|CDK4|POLR1B|HNRNPF|MYL3|PSAP|RPL24|FLNA|MAPRE1|MTA2
43234	4.3223E-7	5.6190E-6	19	1995	75	29351	protein complex	SEPT10|IGFBP5|EXOC7|ACTB|GABARAP|BCKDK|ATP5B|COPS3|TUBA1A|PPP2R5E|EIF3L|CDK4|POLR1B|MYL3|PSMB1|GNB1|EIF3F|MAPRE1|MTA2
44422	6.2520E-7	7.5470E-6	22	2703	75	29351	organelle part	SUV420H2|MTCH1|NDUFB9|SEPT10|NONO|GBF1|GABARAP|HSPD1|BCKDK|ATP5B|COPS3|TUBA1A|EIF3L|CDK4|POLR1B|HNRNPF|MYL3|PSAP|RPL24|FLNA|MAPRE1|MTA2
44444	2.2891E-6	2.5791E-5	27	4193	75	29351	cytoplasmic part	MTCH1|NDUFB9|GRN|HIP1|ACTB|GABARAP|HSPD1|ZFP36L1|ATP5B|TUBA1A|FTH1|PSAP|FLNA|APPL1|SEPT10|MAP2K2|EXOC7|COG4|ATPIF1|GBF1|BCKDK|P4HA2|EIF3L|CDK4|RPL24|EIF3F|MAPRE1
5581	1.5077E-5	1.5926E-4	3	19	75	29351	collagen	COL1A2|COL4A2|COL4A1
5587	9.6000E-5	9.0133E-4	2	6	75	29351	collagen type IV	COL4A2|COL4A1
30935	9.6000E-5	9.0133E-4	2	6	75	29351	sheet-forming collagen	COL4A2|COL4A1
43228	1.6355E-4	1.3820E-3	14	1798	75	29351	non-membrane-bounded organelle	SUV420H2|SEPT10|SVIL|TRIOBP|ACTB|GABARAP|TUBA1A|EIF3L|POLR1B|MICAL1|MYL3|RPL24|FLNA|MAPRE1
43232	1.6355E-4	1.3820E-3	14	1798	75	29351	intracellular non-membrane-bounded organelle	SUV420H2|SEPT10|SVIL|TRIOBP|ACTB|GABARAP|TUBA1A|EIF3L|POLR1B|MICAL1|MYL3|RPL24|FLNA|MAPRE1
5938	1.7856E-4	1.4370E-3	4	109	75	29351	cell cortex	SEPT10|MAP2K2|EXOC7|ACTB
5852	3.4909E-4	2.6817E-3	2	11	75	29351	eukaryotic translation initiation factor 3 complex	EIF3L|EIF3F
44448	5.9690E-4	4.3418E-3	3	64	75	29351	cell cortex part	SEPT10|EXOC7|ACTB
5856	6.1658E-4	4.3418E-3	10	1137	75	29351	cytoskeleton	SEPT10|SVIL|TUBA1A|MICAL1|MYL3|FLNA|MAPRE1|TRIOBP|ACTB|GABARAP
5881	6.6205E-4	4.4755E-3	2	15	75	29351	cytoplasmic microtubule	TUBA1A|MAPRE1
5743	1.0853E-3	7.0541E-3	5	303	75	29351	mitochondrial inner membrane	MTCH1|NDUFB9|ATP5B|PSAP|HSPD1
44429	1.1599E-3	7.1712E-3	6	460	75	29351	mitochondrial part	BCKDK|MTCH1|NDUFB9|ATP5B|PSAP|HSPD1
44452	1.1881E-3	7.1712E-3	2	20	75	29351	nucleolar part	EIF3L|POLR1B
19866	1.2887E-3	7.5100E-3	5	315	75	29351	organelle inner membrane	MTCH1|NDUFB9|ATP5B|PSAP|HSPD1
70013	1.4262E-3	8.0343E-3	7	655	75	29351	intracellular organelle lumen	BCKDK|EIF3L|CDK4|POLR1B|NONO|GBF1|MTA2
43233	1.4766E-3	8.0499E-3	7	659	75	29351	organelle lumen	BCKDK|EIF3L|CDK4|POLR1B|NONO|GBF1|MTA2
[truncated: 34 more columns]

## Sheet: ACA_BiNGO_Molecularfunction
File created with BiNGO (c) on 9-apr-2015 at 15:36:59
ontology: namespace
curator: bingo
Selected ontology file : jar:file:C:\Program Files\Cytoscape_v2.8.3\plugins\BiNGO.jar!/GO_Molecular_Function
Selected annotation file : jar:file:C:\Program Files\Cytoscape_v2.8.3\plugins\BiNGO.jar!/M_musculus_default
Discarded evidence codes :
Overrepresentation
Selected statistical test : Hypergeometric test
Selected correction : Benjamini & Hochberg False Discovery Rate (FDR) correction
Selected significance level : 0.01
Testing option : Use whole annotation as reference set
The selected cluster :
SUV420H2	MTCH1	HIP1	ASNSD1	TCF25	ROGDI	MRFAP1	MAP4K	TRIOBP	ACTB	FTL1	METTL14	TUBA1A	UPK1A	PPP2R5E	FTH1	FAM73A	PHGDH	CTNNBL1	APPL1	DDX17	MAP2K2	IGFBP5	EXOC7	COG4	ATPIF1	WDR31	CTTNBP2NL	AES	RNF123	SFPQ	PKM	COL4A2	COL4A1	POLR1B	MYL3	FAM96B	RPL24	MAPRE1	ZFP865	NDUFB9	GRN	SF3B2	ZFP748	ARM-CONA-ARM	PLG	ZFP827	AFP	TMEM181A	GIGYF2
No annotations were retrieved for the following entities:
ZFP865	FTL1	PKM	ARM-CONA-ARM	MCRS1	NCAPH2	MAP4K	LAMB1	KANSL1L	GIGYF2	NCAPH
GO-ID	p-value	corr p-value	x	n	X	N	Description	Genes in test set
5488	1.2019E-10	2.4039E-8	53	10294	73	28966	binding	MTCH1|HIP1|MRFAP1|TRIOBP|ACTB|TUBA1A|UPK1A|PPP2R5E|FTH1|PHGDH|CTNNBL1|DDX17|MAP2K2|IGFBP5|AES|RNF123|SFPQ|COL4A2|COL4A1|POLR1B|MYL3|MAPRE1|GRN|SF3B2|ZFP748|ZFP827|AFP|GABARAP|HSPD1|ZFP36L1|ATP5B|FXR2|PPP2R3C|MICAL1|PSAP|FLNA|MTA2|BANP|SEPT10|SVIL|ZFHX2|NONO|GBF1|BCKDK|HNRNPL|COPS3|COL1A2|P4HA2|EIF3L|CDK4|HNRNPF|FUBP1|EIF3F
5515	4.4226E-8	4.4226E-6	34	5384	73	28966	protein binding	GRN|SF3B2|HIP1|MRFAP1|TRIOBP|ACTB|GABARAP|HSPD1|ATP5B|TUBA1A|UPK1A|FXR2|PPP2R3C|FLNA|MTA2|CTNNBL1|BANP|SEPT10|SVIL|IGFBP5|NONO|GBF1|AES|RNF123|COPS3|SFPQ|COL1A2|COL4A1|P4HA2|EIF3L|CDK4|POLR1B|HNRNPF|MAPRE1
5201	3.3939E-5	2.2626E-3	3	25	73	28966	extracellular matrix structural constituent	COL1A2|COL4A2|COL4A1
3723	1.3020E-4	6.5102E-3	8	598	73	28966	RNA binding	DDX17|HNRNPL|SFPQ|FXR2|NONO|HNRNPF|FUBP1|ZFP36L1
[truncated: 34 more columns]
