# Supplementary material for: Nuclear Localization of the Autism Candidate Gene Neurobeachin and Functional Interaction with the NOTCH1 Intracellular Domain Indicate a Role in Regulating Transcription
Source: PLoS One. 2016 Mar 21;11(3):e0151954. doi: 10.1371/journal.pone.0151954 (PMC4801420; doi:10.1371/journal.pone.0151954)
Supplement: S6 Table — Complete results from BiNGO analysis within cytoscape of the protein list interacting with the NBEA ACA domain module. Each tab shows one of the three GO categories: molecular function, cellular component or biological process. GO-ID: Gene Ontology identification, x: number of interacting proteins with the specific GO-ID. X: total number of interacting proteins with any GO-ID within the specific GO category. n: number of proteins in the whole mouse genome with the specific GO-ID. N: total number of proteins in the whole mouse genome with any GO-ID within the specific GO category. (XLS) [file pone.0151954.s018.xls]

## Sheet: DPBW_BiNGO_Cellularcomponent
File created with BiNGO (c) on 9-apr-2015 at 15:52:21
ontology: namespace
curator: bingo
Selected ontology file : jar:file:C:\Program Files\Cytoscape_v2.8.3\plugins\BiNGO.jar!/GO_Cellular_Component
Selected annotation file : jar:file:C:\Program Files\Cytoscape_v2.8.3\plugins\BiNGO.jar!/M_musculus_default
Discarded evidence codes :
Overrepresentation
Selected statistical test : Hypergeometric test
Selected correction : Benjamini & Hochberg False Discovery Rate (FDR) correction
Selected significance level : 0.01
Testing option : Use whole annotation as reference set
The selected cluster :
CREBZF	NOTCH1	CXXC5	ASCL1	RNF2	HEY1	ZIC1	HIVEP1	SOX9	SOX6	SOX7	ZFP287	HES5	SMARCE1	PBW	ZBTB16	SOX11	NUP153	ZHX1	FBXL11	PIAS1	KIF4	CTTNBP2NL	TOX4	RASA1	TAF1
No annotations were retrieved for the following entities:
PBW	NUP153
GO-ID	p-value	corr p-value	x	n	X	N	Description	Genes in test set
5634	3.9900E-17	2.8728E-15	22	4149	24	29353	nucleus	CREBZF|SMARCE1|NOTCH1|ZBTB16|SOX11|CXXC5|ASCL1|ZHX1|RNF2|FBXL11|PIAS1|KIF4|TOX4|HEY1|ZIC1|HIVEP1|SOX9|SOX6|SOX7|ZFP287|HES5|TAF1
43231	4.5294E-12	1.1271E-10	22	7111	24	29353	intracellular membrane-bounded organelle	CREBZF|SMARCE1|NOTCH1|ZBTB16|SOX11|CXXC5|ASCL1|ZHX1|RNF2|FBXL11|PIAS1|KIF4|TOX4|HEY1|ZIC1|HIVEP1|SOX9|SOX6|SOX7|ZFP287|HES5|TAF1
43227	4.6961E-12	1.1271E-10	22	7123	24	29353	membrane-bounded organelle	CREBZF|SMARCE1|NOTCH1|ZBTB16|SOX11|CXXC5|ASCL1|ZHX1|RNF2|FBXL11|PIAS1|KIF4|TOX4|HEY1|ZIC1|HIVEP1|SOX9|SOX6|SOX7|ZFP287|HES5|TAF1
43229	6.9852E-11	1.0743E-9	22	8082	24	29353	intracellular organelle	CREBZF|SMARCE1|NOTCH1|ZBTB16|SOX11|CXXC5|ASCL1|ZHX1|RNF2|FBXL11|PIAS1|KIF4|TOX4|HEY1|ZIC1|HIVEP1|SOX9|SOX6|SOX7|ZFP287|HES5|TAF1
43226	7.4605E-11	1.0743E-9	22	8107	24	29353	organelle	CREBZF|SMARCE1|NOTCH1|ZBTB16|SOX11|CXXC5|ASCL1|ZHX1|RNF2|FBXL11|PIAS1|KIF4|TOX4|HEY1|ZIC1|HIVEP1|SOX9|SOX6|SOX7|ZFP287|HES5|TAF1
44424	2.4020E-9	2.8823E-8	22	9548	24	29353	intracellular part	CREBZF|SMARCE1|NOTCH1|ZBTB16|SOX11|CXXC5|ASCL1|ZHX1|RNF2|FBXL11|PIAS1|KIF4|TOX4|HEY1|ZIC1|HIVEP1|SOX9|SOX6|SOX7|ZFP287|HES5|TAF1
5622	4.0213E-9	4.1362E-8	22	9784	24	29353	intracellular	CREBZF|SMARCE1|NOTCH1|ZBTB16|SOX11|CXXC5|ASCL1|ZHX1|RNF2|FBXL11|PIAS1|KIF4|TOX4|HEY1|ZIC1|HIVEP1|SOX9|SOX6|SOX7|ZFP287|HES5|TAF1
44464	7.7834E-7	6.2364E-6	23	14257	24	29353	cell part	CREBZF|SMARCE1|NOTCH1|ZBTB16|SOX11|CXXC5|ASCL1|ZHX1|RNF2|FBXL11|PIAS1|KIF4|TOX4|HEY1|RASA1|ZIC1|HIVEP1|SOX9|SOX6|SOX7|ZFP287|HES5|TAF1
5623	7.7955E-7	6.2364E-6	23	14258	24	29353	cell	CREBZF|SMARCE1|NOTCH1|ZBTB16|SOX11|CXXC5|ASCL1|ZHX1|RNF2|FBXL11|PIAS1|KIF4|TOX4|HEY1|RASA1|ZIC1|HIVEP1|SOX9|SOX6|SOX7|ZFP287|HES5|TAF1
44451	2.2068E-4	1.5889E-3	4	372	24	29353	nucleoplasm part	ZBTB16|SOX6|RNF2|TAF1
5654	3.4368E-4	2.2495E-3	4	418	24	29353	nucleoplasm	ZBTB16|SOX6|RNF2|TAF1
44428	7.2596E-4	4.3558E-3	5	907	24	29353	nuclear part	SMARCE1|ZBTB16|SOX6|RNF2|TAF1
31981	8.9843E-4	4.9759E-3	4	540	24	29353	nuclear lumen	ZBTB16|SOX6|RNF2|TAF1
70013	1.8299E-3	8.9807E-3	4	655	24	29353	intracellular organelle lumen	ZBTB16|SOX6|RNF2|TAF1
43233	1.8710E-3	8.9807E-3	4	659	24	29353	organelle lumen	ZBTB16|SOX6|RNF2|TAF1
31974	2.2118E-3	9.9530E-3	4	690	24	29353	membrane-enclosed lumen	ZBTB16|SOX6|RNF2|TAF1

## Sheet: DPBW_BiNGO_Biologicalprocess
File created with BiNGO (c) on 9-apr-2015 at 15:49:18
ontology: namespace
curator: bingo
Selected ontology file : jar:file:C:\Program Files\Cytoscape_v2.8.3\plugins\BiNGO.jar!/GO_Biological_Process
Selected annotation file : jar:file:C:\Program Files\Cytoscape_v2.8.3\plugins\BiNGO.jar!/M_musculus_default
Discarded evidence codes :
Overrepresentation
Selected statistical test : Hypergeometric test
Selected correction : Benjamini & Hochberg False Discovery Rate (FDR) correction
Selected significance level : 0.01
Testing option : Use whole annotation as reference set
The selected cluster :
CREBZF	NOTCH1	CXXC5	ASCL1	RNF2	HEY1	ZIC1	HIVEP1	SOX9	SOX6	SOX7	ZFP287	HES5	SMARCE1	PBW	ZBTB16	SOX11	NUP153	ZHX1	FBXL11	PIAS1	KIF4	CTTNBP2NL	TOX4	RASA1	TAF1
No annotations were retrieved for the following entities:
PBW	RASA1	NUP153
GO-ID	p-value	corr p-value	x	n	X	N	Description	Genes in test set
6355	5.4456E-16	1.1986E-13	15	1192	23	28959	regulation of transcription, DNA-dependent	CREBZF|NOTCH1|ZBTB16|SOX11|ASCL1|ZHX1|RNF2|HEY1|HIVEP1|SOX9|SOX6|SOX7|ZFP287|HES5|TAF1
51252	6.9620E-16	1.1986E-13	15	1212	23	28959	regulation of RNA metabolic process	CREBZF|NOTCH1|ZBTB16|SOX11|ASCL1|ZHX1|RNF2|HEY1|HIVEP1|SOX9|SOX6|SOX7|ZFP287|HES5|TAF1
6350	8.2368E-16	1.1986E-13	16	1563	23	28959	transcription	CREBZF|NOTCH1|SOX11|ASCL1|ZHX1|RNF2|FBXL11|PIAS1|HEY1|HIVEP1|SOX9|SOX6|SOX7|ZFP287|HES5|TAF1
45449	9.9262E-16	1.1986E-13	17	1980	23	28959	regulation of transcription	CREBZF|NOTCH1|ZBTB16|SOX11|ASCL1|ZHX1|RNF2|FBXL11|PIAS1|HEY1|HIVEP1|SOX9|SOX6|SOX7|ZFP287|HES5|TAF1
10556	4.4189E-15	4.2686E-13	17	2166	23	28959	regulation of macromolecule biosynthetic process	CREBZF|NOTCH1|ZBTB16|SOX11|ASCL1|ZHX1|RNF2|FBXL11|PIAS1|HEY1|HIVEP1|SOX9|SOX6|SOX7|ZFP287|HES5|TAF1
19219	6.9033E-15	4.9074E-13	17	2225	23	28959	regulation of nucleobase, nucleoside, nucleotide and nucleic acid metabolic process	CREBZF|NOTCH1|ZBTB16|SOX11|ASCL1|ZHX1|RNF2|FBXL11|PIAS1|HEY1|HIVEP1|SOX9|SOX6|SOX7|ZFP287|HES5|TAF1
10468	7.1122E-15	4.9074E-13	17	2229	23	28959	regulation of gene expression	CREBZF|NOTCH1|ZBTB16|SOX11|ASCL1|ZHX1|RNF2|FBXL11|PIAS1|HEY1|HIVEP1|SOX9|SOX6|SOX7|ZFP287|HES5|TAF1
51171	8.4326E-15	5.0912E-13	17	2252	23	28959	regulation of nitrogen compound metabolic process	CREBZF|NOTCH1|ZBTB16|SOX11|ASCL1|ZHX1|RNF2|FBXL11|PIAS1|HEY1|HIVEP1|SOX9|SOX6|SOX7|ZFP287|HES5|TAF1
31326	1.0201E-14	5.4743E-13	17	2278	23	28959	regulation of cellular biosynthetic process	CREBZF|NOTCH1|ZBTB16|SOX11|ASCL1|ZHX1|RNF2|FBXL11|PIAS1|HEY1|HIVEP1|SOX9|SOX6|SOX7|ZFP287|HES5|TAF1
9889	1.1962E-14	5.7778E-13	17	2300	23	28959	regulation of biosynthetic process	CREBZF|NOTCH1|ZBTB16|SOX11|ASCL1|ZHX1|RNF2|FBXL11|PIAS1|HEY1|HIVEP1|SOX9|SOX6|SOX7|ZFP287|HES5|TAF1
60255	5.6773E-14	2.4928E-12	17	2527	23	28959	regulation of macromolecule metabolic process	CREBZF|NOTCH1|ZBTB16|SOX11|ASCL1|ZHX1|RNF2|FBXL11|PIAS1|HEY1|HIVEP1|SOX9|SOX6|SOX7|ZFP287|HES5|TAF1
34645	8.2592E-14	3.3039E-12	16	2099	23	28959	cellular macromolecule biosynthetic process	CREBZF|NOTCH1|SOX11|ASCL1|ZHX1|RNF2|FBXL11|PIAS1|HEY1|HIVEP1|SOX9|SOX6|SOX7|ZFP287|HES5|TAF1
9059	8.8925E-14	3.3039E-12	16	2109	23	28959	macromolecule biosynthetic process	CREBZF|NOTCH1|SOX11|ASCL1|ZHX1|RNF2|FBXL11|PIAS1|HEY1|HIVEP1|SOX9|SOX6|SOX7|ZFP287|HES5|TAF1
80090	1.0638E-13	3.6700E-12	17	2625	23	28959	regulation of primary metabolic process	CREBZF|NOTCH1|ZBTB16|SOX11|ASCL1|ZHX1|RNF2|FBXL11|PIAS1|HEY1|HIVEP1|SOX9|SOX6|SOX7|ZFP287|HES5|TAF1
31323	2.2757E-13	7.3276E-12	17	2749	23	28959	regulation of cellular metabolic process	CREBZF|NOTCH1|ZBTB16|SOX11|ASCL1|ZHX1|RNF2|FBXL11|PIAS1|HEY1|HIVEP1|SOX9|SOX6|SOX7|ZFP287|HES5|TAF1
10467	3.0020E-13	9.0622E-12	16	2281	23	28959	gene expression	CREBZF|NOTCH1|SOX11|ASCL1|ZHX1|RNF2|FBXL11|PIAS1|HEY1|HIVEP1|SOX9|SOX6|SOX7|ZFP287|HES5|TAF1
90304	3.8774E-13	1.1016E-11	16	2319	23	28959	nucleic acid metabolic process	CREBZF|NOTCH1|SOX11|ASCL1|ZHX1|RNF2|FBXL11|PIAS1|HEY1|HIVEP1|SOX9|SOX6|SOX7|ZFP287|HES5|TAF1
19222	6.6377E-13	1.7811E-11	17	2934	23	28959	regulation of metabolic process	CREBZF|NOTCH1|ZBTB16|SOX11|ASCL1|ZHX1|RNF2|FBXL11|PIAS1|HEY1|HIVEP1|SOX9|SOX6|SOX7|ZFP287|HES5|TAF1
44249	3.8948E-12	9.9011E-11	16	2693	23	28959	cellular biosynthetic process	CREBZF|NOTCH1|SOX11|ASCL1|ZHX1|RNF2|FBXL11|PIAS1|HEY1|HIVEP1|SOX9|SOX6|SOX7|ZFP287|HES5|TAF1
6139	4.4893E-12	1.0842E-10	16	2718	23	28959	nucleobase, nucleoside, nucleotide and nucleic acid metabolic process	CREBZF|NOTCH1|SOX11|ASCL1|ZHX1|RNF2|FBXL11|PIAS1|HEY1|HIVEP1|SOX9|SOX6|SOX7|ZFP287|HES5|TAF1
9058	6.4537E-12	1.4843E-10	16	2783	23	28959	biosynthetic process	CREBZF|NOTCH1|SOX11|ASCL1|ZHX1|RNF2|FBXL11|PIAS1|HEY1|HIVEP1|SOX9|SOX6|SOX7|ZFP287|HES5|TAF1
34641	1.5520E-11	3.4074E-10	16	2947	23	28959	cellular nitrogen compound metabolic process	CREBZF|NOTCH1|SOX11|ASCL1|ZHX1|RNF2|FBXL11|PIAS1|HEY1|HIVEP1|SOX9|SOX6|SOX7|ZFP287|HES5|TAF1
6807	2.3972E-11	5.0341E-10	16	3032	23	28959	nitrogen compound metabolic process	CREBZF|NOTCH1|SOX11|ASCL1|ZHX1|RNF2|FBXL11|PIAS1|HEY1|HIVEP1|SOX9|SOX6|SOX7|ZFP287|HES5|TAF1
10629	6.0479E-11	1.2171E-9	9	482	23	28959	negative regulation of gene expression	NOTCH1|HEY1|ZBTB16|HIVEP1|SOX9|SOX6|RNF2|HES5|PIAS1
45941	3.5008E-10	6.7635E-9	9	588	23	28959	positive regulation of transcription	NOTCH1|SOX11|SOX9|ASCL1|SOX6|SOX7|ZFP287|HES5|PIAS1
10605	4.7667E-10	8.8550E-9	9	609	23	28959	negative regulation of macromolecule metabolic process	NOTCH1|HEY1|ZBTB16|HIVEP1|SOX9|SOX6|RNF2|HES5|PIAS1
10628	6.0710E-10	1.0860E-8	9	626	23	28959	positive regulation of gene expression	NOTCH1|SOX11|SOX9|ASCL1|SOX6|SOX7|ZFP287|HES5|PIAS1
45935	7.6805E-10	1.3249E-8	9	643	23	28959	positive regulation of nucleobase, nucleoside, nucleotide and nucleic acid metabolic process	NOTCH1|SOX11|SOX9|ASCL1|SOX6|SOX7|ZFP287|HES5|PIAS1
16481	8.4554E-10	1.4083E-8	8	427	23	28959	negative regulation of transcription	NOTCH1|ZBTB16|HIVEP1|SOX9|SOX6|RNF2|HES5|PIAS1
9892	9.4015E-10	1.5136E-8	9	658	23	28959	negative regulation of metabolic process	NOTCH1|HEY1|ZBTB16|HIVEP1|SOX9|SOX6|RNF2|HES5|PIAS1
51173	1.0180E-9	1.5775E-8	9	664	23	28959	positive regulation of nitrogen compound metabolic process	NOTCH1|SOX11|SOX9|ASCL1|SOX6|SOX7|ZFP287|HES5|PIAS1
10557	1.0452E-9	1.5775E-8	9	666	23	28959	positive regulation of macromolecule biosynthetic process	NOTCH1|SOX11|SOX9|ASCL1|SOX6|SOX7|ZFP287|HES5|PIAS1
44260	1.1004E-9	1.6106E-8	16	3903	23	28959	cellular macromolecule metabolic process	CREBZF|NOTCH1|SOX11|ASCL1|ZHX1|RNF2|FBXL11|PIAS1|HEY1|HIVEP1|SOX9|SOX6|SOX7|ZFP287|HES5|TAF1
6357	1.1454E-9	1.6271E-8	9	673	23	28959	regulation of transcription from RNA polymerase II promoter	NOTCH1|HIVEP1|SOX11|SOX9|ASCL1|SOX6|SOX7|RNF2|HES5
45934	1.4417E-9	1.9895E-8	8	457	23	28959	negative regulation of nucleobase, nucleoside, nucleotide and nucleic acid metabolic process	NOTCH1|ZBTB16|HIVEP1|SOX9|SOX6|RNF2|HES5|PIAS1
51172	1.6800E-9	2.2447E-8	8	466	23	28959	negative regulation of nitrogen compound metabolic process	NOTCH1|ZBTB16|HIVEP1|SOX9|SOX6|RNF2|HES5|PIAS1
31328	1.7196E-9	2.2447E-8	9	705	23	28959	positive regulation of cellular biosynthetic process	NOTCH1|SOX11|SOX9|ASCL1|SOX6|SOX7|ZFP287|HES5|PIAS1
9891	1.9686E-9	2.5022E-8	9	716	23	28959	positive regulation of biosynthetic process	NOTCH1|SOX11|SOX9|ASCL1|SOX6|SOX7|ZFP287|HES5|PIAS1
10558	2.1188E-9	2.6241E-8	8	480	23	28959	negative regulation of macromolecule biosynthetic process	NOTCH1|ZBTB16|HIVEP1|SOX9|SOX6|RNF2|HES5|PIAS1
31327	2.6121E-9	3.1541E-8	8	493	23	28959	negative regulation of cellular biosynthetic process	NOTCH1|ZBTB16|HIVEP1|SOX9|SOX6|RNF2|HES5|PIAS1
9890	2.9167E-9	3.4361E-8	8	500	23	28959	negative regulation of biosynthetic process	NOTCH1|ZBTB16|HIVEP1|SOX9|SOX6|RNF2|HES5|PIAS1
45892	6.0313E-9	6.9360E-8	7	340	23	28959	negative regulation of transcription, DNA-dependent	NOTCH1|ZBTB16|HIVEP1|SOX9|SOX6|RNF2|HES5
10604	6.2774E-9	7.0342E-8	9	818	23	28959	positive regulation of macromolecule metabolic process	NOTCH1|SOX11|SOX9|ASCL1|SOX6|SOX7|ZFP287|HES5|PIAS1
51253	6.4080E-9	7.0342E-8	7	343	23	28959	negative regulation of RNA metabolic process	NOTCH1|ZBTB16|HIVEP1|SOX9|SOX6|RNF2|HES5
43170	6.6420E-9	7.1291E-8	16	4402	23	28959	macromolecule metabolic process	CREBZF|NOTCH1|SOX11|ASCL1|ZHX1|RNF2|FBXL11|PIAS1|HEY1|HIVEP1|SOX9|SOX6|SOX7|ZFP287|HES5|TAF1
31325	8.1505E-9	8.5580E-8	9	843	23	28959	positive regulation of cellular metabolic process	NOTCH1|SOX11|SOX9|ASCL1|SOX6|SOX7|ZFP287|HES5|PIAS1
31324	1.0192E-8	1.0473E-7	8	587	23	28959	negative regulation of cellular metabolic process	NOTCH1|ZBTB16|HIVEP1|SOX9|SOX6|RNF2|HES5|PIAS1
48522	1.3264E-8	1.3347E-7	11	1639	23	28959	positive regulation of cellular process	NOTCH1|HEY1|ZBTB16|SOX11|SOX9|ASCL1|SOX6|SOX7|ZFP287|HES5|PIAS1
9893	1.5646E-8	1.5422E-7	9	909	23	28959	positive regulation of metabolic process	NOTCH1|SOX11|SOX9|ASCL1|SOX6|SOX7|ZFP287|HES5|PIAS1
50789	3.4709E-8	3.3528E-7	18	6699	23	28959	regulation of biological process	CREBZF|NOTCH1|ZBTB16|SOX11|ASCL1|ZHX1|RNF2|FBXL11|PIAS1|HEY1|ZIC1|HIVEP1|SOX9|SOX6|SOX7|ZFP287|HES5|TAF1
9987	3.7205E-8	3.5235E-7	20	8929	23	28959	cellular process	CREBZF|SMARCE1|NOTCH1|ZBTB16|SOX11|ASCL1|ZHX1|RNF2|FBXL11|PIAS1|KIF4|HEY1|ZIC1|HIVEP1|SOX9|SOX6|SOX7|ZFP287|HES5|TAF1
1708	4.0177E-8	3.7318E-7	4	44	23	28959	cell fate specification	NOTCH1|SOX9|ASCL1|SOX6
48518	4.7409E-8	4.3205E-7	11	1854	23	28959	positive regulation of biological process	NOTCH1|HEY1|ZBTB16|SOX11|SOX9|ASCL1|SOX6|SOX7|ZFP287|HES5|PIAS1
45893	5.7182E-8	5.1146E-7	7	472	23	28959	positive regulation of transcription, DNA-dependent	NOTCH1|SOX11|SOX9|ASCL1|SOX6|SOX7|HES5
51254	5.9704E-8	5.2431E-7	7	475	23	28959	positive regulation of RNA metabolic process	NOTCH1|SOX11|SOX9|ASCL1|SOX6|SOX7|HES5
65007	9.6615E-8	8.3330E-7	18	7126	23	28959	biological regulation	CREBZF|NOTCH1|ZBTB16|SOX11|ASCL1|ZHX1|RNF2|FBXL11|PIAS1|HEY1|ZIC1|HIVEP1|SOX9|SOX6|SOX7|ZFP287|HES5|TAF1
10001	1.1611E-7	9.8389E-7	4	57	23	28959	glial cell differentiation	NOTCH1|SOX9|ASCL1|SOX6
44237	1.2440E-7	1.0359E-6	16	5372	23	28959	cellular metabolic process	CREBZF|NOTCH1|SOX11|ASCL1|ZHX1|RNF2|FBXL11|PIAS1|HEY1|HIVEP1|SOX9|SOX6|SOX7|ZFP287|HES5|TAF1
45165	1.3234E-7	1.0834E-6	5	156	23	28959	cell fate commitment	NOTCH1|SOX9|ASCL1|SOX6|HES5
50794	1.6485E-7	1.3271E-6	17	6374	23	28959	regulation of cellular process	CREBZF|NOTCH1|ZBTB16|SOX11|ASCL1|ZHX1|RNF2|FBXL11|PIAS1|HEY1|HIVEP1|SOX9|SOX6|SOX7|ZFP287|HES5|TAF1
48519	1.7567E-7	1.3910E-6	10	1625	23	28959	negative regulation of biological process	NOTCH1|HEY1|ZBTB16|HIVEP1|SOX9|ASCL1|SOX6|RNF2|HES5|PIAS1
42063	1.9818E-7	1.5439E-6	4	65	23	28959	gliogenesis	NOTCH1|SOX9|ASCL1|SOX6
44238	2.2044E-7	1.6900E-6	16	5588	23	28959	primary metabolic process	CREBZF|NOTCH1|SOX11|ASCL1|ZHX1|RNF2|FBXL11|PIAS1|HEY1|HIVEP1|SOX9|SOX6|SOX7|ZFP287|HES5|TAF1
48856	5.5988E-7	4.2254E-6	11	2363	23	28959	anatomical structure development	SMARCE1|NOTCH1|HEY1|ZBTB16|ZIC1|SOX11|SOX9|ASCL1|SOX6|RNF2|HES5
48709	5.7659E-7	4.2798E-6	3	21	23	28959	oligodendrocyte differentiation	SOX9|ASCL1|SOX6
7399	5.8481E-7	4.2798E-6	8	995	23	28959	nervous system development	SMARCE1|NOTCH1|ZIC1|SOX11|SOX9|ASCL1|SOX6|HES5
45944	6.8606E-7	4.9458E-6	6	415	23	28959	positive regulation of transcription from RNA polymerase II promoter	NOTCH1|SOX11|SOX9|ASCL1|SOX6|HES5
48523	7.9043E-7	5.6144E-6	9	1441	23	28959	negative regulation of cellular process	NOTCH1|ZBTB16|HIVEP1|SOX9|ASCL1|SOX6|RNF2|HES5|PIAS1
8152	1.8078E-6	1.2614E-5	16	6472	23	28959	metabolic process	CREBZF|NOTCH1|SOX11|ASCL1|ZHX1|RNF2|FBXL11|PIAS1|HEY1|HIVEP1|SOX9|SOX6|SOX7|ZFP287|HES5|TAF1
7275	1.8281E-6	1.2614E-5	11	2660	23	28959	multicellular organismal development	SMARCE1|NOTCH1|HEY1|ZBTB16|ZIC1|SOX11|SOX9|ASCL1|SOX6|RNF2|HES5
48731	2.3285E-6	1.5841E-5	10	2151	23	28959	system development	SMARCE1|NOTCH1|HEY1|ZBTB16|ZIC1|SOX11|SOX9|ASCL1|SOX6|HES5
7389	2.8719E-6	1.9266E-5	5	291	23	28959	pattern specification process	NOTCH1|ZBTB16|ZIC1|ASCL1|RNF2
30154	3.0773E-6	2.0361E-5	9	1697	23	28959	cell differentiation	NOTCH1|HEY1|ZBTB16|ZIC1|SOX11|SOX9|ASCL1|SOX6|HES5
32502	3.6781E-6	2.4007E-5	11	2855	23	28959	developmental process	SMARCE1|NOTCH1|HEY1|ZBTB16|ZIC1|SOX11|SOX9|ASCL1|SOX6|RNF2|HES5
1501	3.7288E-6	2.4013E-5	5	307	23	28959	skeletal system development	NOTCH1|ZBTB16|ZIC1|SOX9|SOX6
48869	3.7818E-6	2.4034E-5	9	1740	23	28959	cellular developmental process	NOTCH1|HEY1|ZBTB16|ZIC1|SOX11|SOX9|ASCL1|SOX6|HES5
45665	4.2413E-6	2.6604E-5	3	40	23	28959	negative regulation of neuron differentiation	NOTCH1|ASCL1|HES5
21778	6.0252E-6	3.6377E-5	2	5	23	28959	oligodendrocyte cell fate specification	ASCL1|SOX6
21779	6.0252E-6	3.6377E-5	2	5	23	28959	oligodendrocyte cell fate commitment	ASCL1|SOX6
21780	6.0252E-6	3.6377E-5	2	5	23	28959	glial cell fate specification	ASCL1|SOX6
48663	8.3704E-6	4.9912E-5	3	50	23	28959	neuron fate commitment	NOTCH1|ASCL1|HES5
7417	8.5256E-6	5.0218E-5	5	364	23	28959	central nervous system development	NOTCH1|ZIC1|SOX9|ASCL1|SOX6
45747	9.0334E-6	5.2568E-5	2	6	23	28959	positive regulation of Notch signaling pathway	HEY1|ASCL1
7219	9.9888E-6	5.7435E-5	3	53	23	28959	Notch signaling pathway	NOTCH1|HEY1|ASCL1
48468	1.3211E-5	7.5070E-5	6	694	23	28959	cell development	NOTCH1|ZBTB16|SOX9|ASCL1|SOX6|HES5
21781	2.1649E-5	1.2158E-4	2	9	23	28959	glial cell fate commitment	ASCL1|SOX6
45596	2.7017E-5	1.4846E-4	4	223	23	28959	negative regulation of cell differentiation	NOTCH1|SOX9|ASCL1|HES5
8593	2.7048E-5	1.4846E-4	2	10	23	28959	regulation of Notch signaling pathway	HEY1|ASCL1
16568	3.7177E-5	2.0176E-4	4	242	23	28959	chromatin modification	SMARCE1|RNF2|FBXL11|TAF1
122	5.1393E-5	2.7581E-4	4	263	23	28959	negative regulation of transcription from RNA polymerase II promoter	HIVEP1|SOX6|RNF2|HES5
48708	5.4591E-5	2.8975E-4	2	14	23	28959	astrocyte differentiation	NOTCH1|SOX6
51093	5.8564E-5	3.0746E-4	4	272	23	28959	negative regulation of developmental process	NOTCH1|SOX9|ASCL1|HES5
45595	5.9425E-5	3.0862E-4	5	546	23	28959	regulation of cell differentiation	NOTCH1|SOX9|ASCL1|HES5|PIAS1
60284	7.0179E-5	3.6060E-4	4	285	23	28959	regulation of cell development	NOTCH1|SOX9|ASCL1|HES5
6325	7.5064E-5	3.8164E-4	4	290	23	28959	chromatin organization	SMARCE1|RNF2|FBXL11|TAF1
16043	9.0733E-5	4.5615E-4	8	1979	23	28959	cellular component organization	SMARCE1|NOTCH1|SOX9|SOX6|RNF2|FBXL11|PIAS1|TAF1
17145	9.1607E-5	4.5615E-4	2	18	23	28959	stem cell division	NOTCH1|ZBTB16
1837	1.1365E-4	5.6014E-4	2	20	23	28959	epithelial to mesenchymal transition	NOTCH1|SOX9
35116	1.5112E-4	7.3726E-4	2	23	23	28959	embryonic hindlimb morphogenesis	NOTCH1|ZBTB16
22008	1.6098E-4	7.7753E-4	5	675	23	28959	neurogenesis	NOTCH1|SOX9|ASCL1|SOX6|HES5
51276	1.6887E-4	8.0757E-4	4	358	23	28959	chromosome organization	SMARCE1|RNF2|FBXL11|TAF1
60740	2.0925E-4	9.8122E-4	2	27	23	28959	prostate gland epithelium morphogenesis	NOTCH1|SOX9
1709	2.0925E-4	9.8122E-4	2	27	23	28959	cell fate determination	ASCL1|HES5
60512	2.2523E-4	1.0460E-3	2	28	23	28959	prostate gland morphogenesis	NOTCH1|SOX9
48513	2.3487E-4	1.0804E-3	7	1680	23	28959	organ development	NOTCH1|HEY1|ZIC1|SOX9|ASCL1|SOX6|HES5
9653	2.5805E-4	1.1758E-3	6	1186	23	28959	anatomical structure morphogenesis	NOTCH1|HEY1|ZBTB16|SOX9|SOX6|RNF2
9952	2.8540E-4	1.2883E-3	3	163	23	28959	anterior/posterior pattern formation	NOTCH1|ZBTB16|RNF2
32501	3.0603E-4	1.3686E-3	11	4554	23	28959	multicellular organismal process	SMARCE1|NOTCH1|HEY1|ZBTB16|ZIC1|SOX11|SOX9|ASCL1|SOX6|RNF2|HES5
50793	3.2018E-4	1.4188E-3	5	783	23	28959	regulation of developmental process	NOTCH1|SOX9|ASCL1|HES5|PIAS1
35137	3.3331E-4	1.4635E-3	2	34	23	28959	hindlimb morphogenesis	NOTCH1|ZBTB16
48610	4.1345E-4	1.7977E-3	3	185	23	28959	reproductive cellular process	NOTCH1|ZBTB16|SOX9
51147	4.1687E-4	1.7977E-3	2	38	23	28959	regulation of muscle cell differentiation	SOX9|PIAS1
30850	4.6208E-4	1.9751E-3	2	40	23	28959	prostate gland development	NOTCH1|SOX9
45664	5.4198E-4	2.2963E-3	3	203	23	28959	regulation of neuron differentiation	NOTCH1|ASCL1|HES5
48732	5.6561E-4	2.3756E-3	3	206	23	28959	gland development	NOTCH1|SOX9|ASCL1
32582	7.2221E-4	2.9061E-3	2	50	23	28959	negative regulation of gene-specific transcription	NOTCH1|HES5
3002	7.7870E-4	2.9061E-3	3	230	23	28959	regionalization	NOTCH1|ZBTB16|RNF2
60517	7.9423E-4	2.9061E-3	1	1	23	28959	epithelial cell proliferation involved in prostatic bud elongation	SOX9
3264	7.9423E-4	2.9061E-3	1	1	23	28959	regulation of cardioblast proliferation	NOTCH1
7400	7.9423E-4	2.9061E-3	1	1	23	28959	neuroblast fate determination	ASCL1
60767	7.9423E-4	2.9061E-3	1	1	23	28959	epithelial cell proliferation involved in prostate gland development	SOX9
14807	7.9423E-4	2.9061E-3	1	1	23	28959	regulation of somitogenesis	NOTCH1
45606	7.9423E-4	2.9061E-3	1	1	23	28959	positive regulation of epidermal cell differentiation	NOTCH1
45618	7.9423E-4	2.9061E-3	1	1	23	28959	positive regulation of keratinocyte differentiation	NOTCH1
61100	7.9423E-4	2.9061E-3	1	1	23	28959	lung neuroendocrine cell differentiation	ASCL1
61101	7.9423E-4	2.9061E-3	1	1	23	28959	neuroendocrine cell differentiation	ASCL1
61102	7.9423E-4	2.9061E-3	1	1	23	28959	stomach neuroendocrine cell differentiation	ASCL1
61103	7.9423E-4	2.9061E-3	1	1	23	28959	carotid body glomus cell differentiation	ASCL1
61104	7.9423E-4	2.9061E-3	1	1	23	28959	adrenal chromaffin cell differentiation	ASCL1
14016	7.9423E-4	2.9061E-3	1	1	23	28959	neuroblast differentiation	ASCL1
14017	7.9423E-4	2.9061E-3	1	1	23	28959	neuroblast fate commitment	ASCL1
60165	7.9423E-4	2.9061E-3	1	1	23	28959	regulation of timing of subpallium neuron differentiation	ASCL1
7507	8.0845E-4	2.9360E-3	3	233	23	28959	heart development	NOTCH1|SOX9|SOX6
14031	8.4203E-4	3.0351E-3	2	54	23	28959	mesenchymal cell development	NOTCH1|SOX9
1942	9.0529E-4	3.2389E-3	2	56	23	28959	hair follicle development	NOTCH1|SOX9
48762	9.3776E-4	3.2822E-3	2	57	23	28959	mesenchymal cell differentiation	NOTCH1|SOX9
22404	9.3776E-4	3.2822E-3	2	57	23	28959	molting cycle process	NOTCH1|SOX9
22405	9.3776E-4	3.2822E-3	2	57	23	28959	hair cycle process	NOTCH1|SOX9
48565	9.7078E-4	3.3733E-3	2	58	23	28959	digestive tract development	NOTCH1|ASCL1
50767	1.0022E-3	3.4577E-3	3	251	23	28959	regulation of neurogenesis	NOTCH1|ASCL1|HES5
42303	1.0385E-3	3.5323E-3	2	60	23	28959	molting cycle	NOTCH1|SOX9
42633	1.0385E-3	3.5323E-3	2	60	23	28959	hair cycle	NOTCH1|SOX9
45597	1.0849E-3	3.6643E-3	3	258	23	28959	positive regulation of cell differentiation	NOTCH1|ASCL1|PIAS1
16570	1.1442E-3	3.8344E-3	2	63	23	28959	histone modification	RNF2|TAF1
48232	1.1590E-3	3.8344E-3	3	264	23	28959	male gamete generation	NOTCH1|ZBTB16|SOX9
7283	1.1590E-3	3.8344E-3	3	264	23	28959	spermatogenesis	NOTCH1|ZBTB16|SOX9
60485	1.2549E-3	4.1212E-3	2	66	23	28959	mesenchyme development	NOTCH1|SOX9
51960	1.2628E-3	4.1212E-3	3	272	23	28959	regulation of nervous system development	NOTCH1|ASCL1|HES5
16569	1.2929E-3	4.1909E-3	2	67	23	28959	covalent chromatin modification	RNF2|TAF1
51239	1.3391E-3	4.3003E-3	5	1074	23	28959	regulation of multicellular organismal process	NOTCH1|SOX9|ASCL1|ZFP287|HES5
3006	1.3444E-3	4.3003E-3	3	278	23	28959	reproductive developmental process	NOTCH1|ZBTB16|SOX9
7420	1.3864E-3	4.4055E-3	3	281	23	28959	brain development	NOTCH1|ZIC1|ASCL1
55123	1.4101E-3	4.4375E-3	2	70	23	28959	digestive system development	NOTCH1|ASCL1
43065	1.4149E-3	4.4375E-3	3	283	23	28959	positive regulation of apoptosis	NOTCH1|ZBTB16|ASCL1
43068	1.4582E-3	4.4850E-3	3	286	23	28959	positive regulation of programmed cell death	NOTCH1|ZBTB16|ASCL1
42981	1.4979E-3	4.4850E-3	4	640	23	28959	regulation of apoptosis	NOTCH1|ZBTB16|SOX9|ASCL1
30278	1.5323E-3	4.4850E-3	2	73	23	28959	regulation of ossification	NOTCH1|SOX9
10942	1.5475E-3	4.4850E-3	3	292	23	28959	positive regulation of cell death	NOTCH1|ZBTB16|ASCL1
43067	1.5766E-3	4.4850E-3	4	649	23	28959	regulation of programmed cell death	NOTCH1|ZBTB16|SOX9|ASCL1
48133	1.5878E-3	4.4850E-3	1	2	23	28959	male germ-line stem cell division	ZBTB16
7221	1.5878E-3	4.4850E-3	1	2	23	28959	positive regulation of transcription of Notch receptor target	NOTCH1
42078	1.5878E-3	4.4850E-3	1	2	23	28959	germ-line stem cell division	ZBTB16
60516	1.5878E-3	4.4850E-3	1	2	23	28959	primary prostatic bud elongation	SOX9
8356	1.5878E-3	4.4850E-3	1	2	23	28959	asymmetric cell division	ZBTB16
7538	1.5878E-3	4.4850E-3	1	2	23	28959	primary sex determination	SOX9
7542	1.5878E-3	4.4850E-3	1	2	23	28959	primary sex determination, germ-line	SOX9
46533	1.5878E-3	4.4850E-3	1	2	23	28959	negative regulation of photoreceptor cell differentiation	NOTCH1
18992	1.5878E-3	4.4850E-3	1	2	23	28959	germ-line sex determination	SOX9
19100	1.5878E-3	4.4850E-3	1	2	23	28959	male germ-line sex determination	SOX9
60163	1.5878E-3	4.4850E-3	1	2	23	28959	subpallium neuron fate commitment	ASCL1
60166	1.5878E-3	4.4850E-3	1	2	23	28959	olfactory pit development	ASCL1
10941	1.6955E-3	4.7611E-3	4	662	23	28959	regulation of cell death	NOTCH1|ZBTB16|SOX9|ASCL1
35466	1.7813E-3	4.9732E-3	4	671	23	28959	regulation of signaling pathway	NOTCH1|HEY1|ZIC1|ASCL1
10552	1.8818E-3	5.2236E-3	2	81	23	28959	positive regulation of gene-specific transcription from RNA polymerase II promoter	NOTCH1|HES5
9790	1.9933E-3	5.5016E-3	4	692	23	28959	embryonic development	NOTCH1|ZBTB16|SOX6|RNF2
50769	2.1665E-3	5.9418E-3	2	87	23	28959	positive regulation of neurogenesis	NOTCH1|ASCL1
9888	2.1774E-3	5.9418E-3	4	709	23	28959	tissue development	NOTCH1|SOX9|ASCL1|SOX6
51216	2.2657E-3	6.0887E-3	2	89	23	28959	cartilage development	SOX9|SOX6
60429	2.2691E-3	6.0887E-3	3	334	23	28959	epithelium development	NOTCH1|SOX9|ASCL1
902	2.2691E-3	6.0887E-3	3	334	23	28959	cell morphogenesis	NOTCH1|SOX9|SOX6
22612	2.3160E-3	6.1168E-3	2	90	23	28959	gland morphogenesis	NOTCH1|SOX9
21529	2.3809E-3	6.1168E-3	1	3	23	28959	spinal cord oligodendrocyte cell differentiation	ASCL1
21530	2.3809E-3	6.1168E-3	1	3	23	28959	spinal cord oligodendrocyte cell fate specification	ASCL1
35110	2.3809E-3	6.1168E-3	1	3	23	28959	leg morphogenesis	ZBTB16
46532	2.3809E-3	6.1168E-3	1	3	23	28959	regulation of photoreceptor cell differentiation	NOTCH1
45603	2.3809E-3	6.1168E-3	1	3	23	28959	positive regulation of endothelial cell differentiation	NOTCH1
42668	2.3809E-3	6.1168E-3	1	3	23	28959	auditory receptor cell fate determination	HES5
30502	2.3809E-3	6.1168E-3	1	3	23	28959	negative regulation of bone mineralization	SOX9
7276	2.4265E-3	6.2011E-3	3	342	23	28959	gamete generation	NOTCH1|ZBTB16|SOX9
10720	2.5758E-3	6.5481E-3	2	95	23	28959	positive regulation of cell development	NOTCH1|ASCL1
43193	2.6834E-3	6.7859E-3	2	97	23	28959	positive regulation of gene-specific transcription	NOTCH1|HES5
51094	2.7181E-3	6.8377E-3	3	356	23	28959	positive regulation of developmental process	NOTCH1|ASCL1|PIAS1
35113	2.7931E-3	6.9540E-3	2	99	23	28959	embryonic appendage morphogenesis	NOTCH1|ZBTB16
30326	2.7931E-3	6.9540E-3	2	99	23	28959	embryonic limb morphogenesis	NOTCH1|ZBTB16
32989	3.0769E-3	7.5876E-3	3	372	23	28959	cellular component morphogenesis	NOTCH1|SOX9|SOX6
60528	3.1733E-3	7.5876E-3	1	4	23	28959	secretory columnal luminar epithelial cell differentiation involved in prostate glandular acinus development	NOTCH1
7386	3.1733E-3	7.5876E-3	1	4	23	28959	compartment pattern formation	NOTCH1
60737	3.1733E-3	7.5876E-3	1	4	23	28959	prostate gland morphogenetic growth	SOX9
70168	3.1733E-3	7.5876E-3	1	4	23	28959	negative regulation of biomineral formation	SOX9
60164	3.1733E-3	7.5876E-3	1	4	23	28959	regulation of timing of neuron differentiation	ASCL1
51152	3.1733E-3	7.5876E-3	1	4	23	28959	positive regulation of smooth muscle cell differentiation	PIAS1
2040	3.1733E-3	7.5876E-3	1	4	23	28959	sprouting angiogenesis	NOTCH1
48598	3.3398E-3	7.9463E-3	3	383	23	28959	embryonic morphogenesis	NOTCH1|ZBTB16|RNF2
21700	3.4336E-3	8.1295E-3	2	110	23	28959	developmental maturation	NOTCH1|HES5
19953	3.5648E-3	8.3990E-3	3	392	23	28959	sexual reproduction	NOTCH1|ZBTB16|SOX9
48589	3.6191E-3	8.4445E-3	2	113	23	28959	developmental growth	NOTCH1|SOX9
30324	3.6191E-3	8.4445E-3	2	113	23	28959	lung development	NOTCH1|ASCL1
10551	3.7453E-3	8.6554E-3	2	115	23	28959	regulation of gene-specific transcription from RNA polymerase II promoter	NOTCH1|HES5
30323	3.7453E-3	8.6554E-3	2	115	23	28959	respiratory tube development	NOTCH1|ASCL1
2051	3.9651E-3	8.9076E-3	1	5	23	28959	osteoblast fate commitment	NOTCH1
3157	3.9651E-3	8.9076E-3	1	5	23	28959	endocardium development	NOTCH1
3160	3.9651E-3	8.9076E-3	1	5	23	28959	endocardium morphogenesis	NOTCH1
60009	3.9651E-3	8.9076E-3	1	5	23	28959	Sertoli cell development	SOX9
9912	3.9651E-3	8.9076E-3	1	5	23	28959	auditory receptor cell fate commitment	HES5
60120	3.9651E-3	8.9076E-3	1	5	23	28959	inner ear receptor cell fate commitment	HES5
35107	4.0697E-3	9.0584E-3	2	120	23	28959	appendage morphogenesis	NOTCH1|ZBTB16
35108	4.0697E-3	9.0584E-3	2	120	23	28959	limb morphogenesis	NOTCH1|ZBTB16
48736	4.3384E-3	9.5682E-3	2	124	23	28959	appendage development	NOTCH1|ZBTB16
60173	4.3384E-3	9.5682E-3	2	124	23	28959	limb development	NOTCH1|ZBTB16
60541	4.5451E-3	9.9786E-3	2	127	23	28959	respiratory system development	NOTCH1|ASCL1

## Sheet: DPBW_BiNGO_molecularfunction
File created with BiNGO (c) on 9-apr-2015 at 15:53:52
ontology: namespace
curator: bingo
Selected ontology file : jar:file:C:\Program Files\Cytoscape_v2.8.3\plugins\BiNGO.jar!/GO_Molecular_Function
Selected annotation file : jar:file:C:\Program Files\Cytoscape_v2.8.3\plugins\BiNGO.jar!/M_musculus_default
Discarded evidence codes :
Overrepresentation
Selected statistical test : Hypergeometric test
Selected correction : Benjamini & Hochberg False Discovery Rate (FDR) correction
Selected significance level : 0.01
Testing option : Use whole annotation as reference set
The selected cluster :
CREBZF	NOTCH1	CXXC5	ASCL1	RNF2	HEY1	ZIC1	HIVEP1	SOX9	SOX6	SOX7	ZFP287	HES5	SMARCE1	PBW	ZBTB16	SOX11	NUP153	ZHX1	FBXL11	PIAS1	KIF4	CTTNBP2NL	TOX4	RASA1	TAF1
No annotations were retrieved for the following entities:
PBW
GO-ID	p-value	corr p-value	x	n	X	N	Description	Genes in test set
3677	8.6256E-23	7.5905E-21	21	1671	25	28967	DNA binding	CREBZF|SMARCE1|NOTCH1|ZBTB16|SOX11|CXXC5|ASCL1|ZHX1|FBXL11|PIAS1|KIF4|TOX4|HEY1|ZIC1|HIVEP1|SOX9|SOX6|SOX7|ZFP287|HES5|TAF1
3676	2.1883E-19	9.6286E-18	21	2435	25	28967	nucleic acid binding	CREBZF|SMARCE1|NOTCH1|ZBTB16|SOX11|CXXC5|ASCL1|ZHX1|FBXL11|PIAS1|KIF4|TOX4|HEY1|ZIC1|HIVEP1|SOX9|SOX6|SOX7|ZFP287|HES5|TAF1
30528	9.3448E-16	2.7411E-14	15	1093	25	28967	transcription regulator activity	CREBZF|NOTCH1|ZBTB16|SOX11|ASCL1|ZHX1|RNF2|PIAS1|HEY1|HIVEP1|SOX9|SOX6|SOX7|ZFP287|HES5
3700	4.0023E-12	8.8050E-11	11	686	25	28967	transcription factor activity	CREBZF|NOTCH1|HEY1|ZBTB16|SOX11|SOX9|ASCL1|SOX6|SOX7|ZHX1|ZFP287
5488	2.6661E-10	4.6924E-9	24	10294	25	28967	binding	CREBZF|SMARCE1|NOTCH1|ZBTB16|SOX11|NUP153|CXXC5|ASCL1|ZHX1|RNF2|FBXL11|PIAS1|KIF4|TOX4|HEY1|RASA1|ZIC1|HIVEP1|SOX9|SOX6|SOX7|ZFP287|HES5|TAF1
43565	1.1012E-8	1.6151E-7	8	538	25	28967	sequence-specific DNA binding	CREBZF|NOTCH1|SOX11|SOX9|ASCL1|SOX6|SOX7|ZHX1
43566	2.7000E-6	3.3943E-5	4	114	25	28967	structure-specific DNA binding	NOTCH1|ZBTB16|ASCL1|HES5
8270	9.4518E-6	1.0397E-4	8	1313	25	28967	zinc ion binding	ZIC1|HIVEP1|CXXC5|ZHX1|RNF2|ZFP287|FBXL11|PIAS1
10843	2.1791E-5	2.1069E-4	3	63	25	28967	promoter binding	SOX9|SOX6|SOX7
44212	2.3942E-5	2.1069E-4	3	65	25	28967	DNA regulatory region binding	SOX9|SOX6|SOX7
46914	2.9482E-5	2.2220E-4	8	1536	25	28967	transition metal ion binding	ZIC1|HIVEP1|CXXC5|ZHX1|RNF2|ZFP287|FBXL11|PIAS1
5515	3.2263E-5	2.2220E-4	14	5384	25	28967	protein binding	CREBZF|NOTCH1|ZBTB16|NUP153|ASCL1|RNF2|FBXL11|PIAS1|HEY1|RASA1|ZIC1|SOX9|SOX6|TAF1
16564	3.4248E-5	2.2220E-4	4	217	25	28967	transcription repressor activity	ZBTB16|HIVEP1|RNF2|PIAS1
3690	3.5350E-5	2.2220E-4	3	74	25	28967	double-stranded DNA binding	ZBTB16|ASCL1|HES5
16563	6.9159E-5	4.0573E-4	4	260	25	28967	transcription activator activity	NOTCH1|SOX11|SOX9|ZFP287
46872	1.5778E-4	8.6661E-4	10	3147	25	28967	metal ion binding	NOTCH1|ZBTB16|ZIC1|HIVEP1|CXXC5|ZHX1|RNF2|ZFP287|FBXL11|PIAS1
43169	1.7312E-4	8.6661E-4	10	3182	25	28967	cation binding	NOTCH1|ZBTB16|ZIC1|HIVEP1|CXXC5|ZHX1|RNF2|ZFP287|FBXL11|PIAS1
43167	1.7726E-4	8.6661E-4	10	3191	25	28967	ion binding	NOTCH1|ZBTB16|ZIC1|HIVEP1|CXXC5|ZHX1|RNF2|ZFP287|FBXL11|PIAS1
3705	4.4247E-4	2.0493E-3	2	36	25	28967	RNA polymerase II transcription factor activity, enhancer binding	SOX11|SOX7
35326	4.6751E-4	2.0570E-3	2	37	25	28967	enhancer binding	SOX11|SOX7
